# Supplementary material for: Metabolomic Insight into Implications of Induction Chemotherapy Followed by Concomitant Chemoradiotherapy in Locally Advanced Head and Neck Cancer
Source: Int J Mol Sci. 2023 Dec 22;25(1):188. doi: 10.3390/ijms25010188 (PMC10779362; doi:10.3390/ijms25010188)
Supplement: Supplementary file 1 [file ijms-25-00188-s001.zip]

Archive with 1 entries (1 files):
- ijms-2751667-supplementary.pdf
